# Supplementary material for: More rapid climate change promotes evolutionary rescue through selection for increased dispersal distance
Source: Evol Appl. 2012 Sep 25;6(2):353–64. doi: 10.1111/eva.12004 (PMC3586623; doi:10.1111/eva.12004)
Supplement: Supplementary file 2 [file eva0006-0353-SD5.txt]

FigureS1Schematicrepresentationofthe modelled landscape. 
 
Individuals (bluedots) cansurviveandreproduceinapatchthat bothconsistsof suitablehabitat 
(black) andis locatedinthemoving climatewindow (redrectangle). Insome cases thepopulation
is confrontedwithagapof unsuitablehabitat (white) at theendof the landscape. Thewidthof
this gapisfixedduring a singlesimulationbut is systematically variedover several runs. 
 
