# Supplementary material for: More rapid climate change promotes evolutionary rescue through selection for increased dispersal distance
Source: Evol Appl. 2012 Sep 25;6(2):353–64. doi: 10.1111/eva.12004 (PMC3586623; doi:10.1111/eva.12004)
Supplement: Supplementary file 4 [file eva0006-0353-SD6.txt]

FigureS2Sensitivity analyses accordingto landscapeandclimate window properties. 
 
The evolved dispersal distance as a response to different sizes and velocities of the climate
window. The distance between the leading and trailing edge of the window was varied. Larger
climatewindows allowpopulations topersist inenvironmentsthat changefaster. Usually climate
windows are40 gridcellswideinthex-direction(directionof movement) and100 gridcells longin
they-direction, if wemakethelengthof theclimatewindow infinite inthey-direction(i.e. atorus)
there is only a small positive effect on evolved dispersal distances and maximal rate of climate
changethepopulationcantrack. 
 
