# Supplementary material for: More rapid climate change promotes evolutionary rescue through selection for increased dispersal distance
Source: Evol Appl. 2012 Sep 25;6(2):353–64. doi: 10.1111/eva.12004 (PMC3586623; doi:10.1111/eva.12004)
Supplement: Supplementary file 6 [file eva0006-0353-SD7.txt]

FigureS3 Mean population size over several rates of climatechangefor fixed and evolving δ.
 
When dispersal distances (δ) arefixed thereis a clear trade-off between population size at
low rates of climate changeand thecapacity to copewith high rates of climate change. 
This isdueto higher mortality of dispersive individuals in slow moving climate windows
and high mortality of poor dispersers in faster moving climate windows. When the
dispersal distance (δ) is allowed to evolve there is a selection for the dispersal distance
that finds an optimal balance between dispersal mortality and resilience to the shifting
climate window. This results in a maximization of the population size for each rate of
climate change.
